# Supplementary material for: Effects of Oral Appliance Therapy with a Mouth Shield in Periodontitis Patients Who Snore: A Split-Mouth Randomized Controlled Trial
Source: Dent J (Basel). 2025 Jun 27;13(7):292. doi: 10.3390/dj13070292 (PMC12294119; doi:10.3390/dj13070292)
Supplement: Supplementary file 1 [file dentistry-13-00292-s001.zip]

Archive with 5 entries (4 files):
- dentistry-3580690-supplementary/dentistry-3580690-supplementary/
- dentistry-3580690-supplementary/dentistry-3580690-supplementary/File 1. Activity table 1 for ICD final 4-23-25.pdf
- dentistry-3580690-supplementary/dentistry-3580690-supplementary/File 2. myTAPplus Perio ICD APPRV 2-17-23.pdf
- dentistry-3580690-supplementary/dentistry-3580690-supplementary/File 3. OA+ Perio Inclusion criteria 11-22-22 4-17-25.pdf
- dentistry-3580690-supplementary/dentistry-3580690-supplementary/File 4. myTAPplus Perio consort-2010-checklist 4-23-25.pdf
